# Supplementary material for: Notch signaling restricts FGF pathway activation in parapineal cells to promote their collective migration
Source: eLife. 2019 Sep 9;8:e46275. doi: 10.7554/eLife.46275 (PMC6733574; doi:10.7554/eLife.46275)
Supplement: Figure 1—source data 1. [file elife-46275-fig1-data1.xlsx]

## Sheet: Fig.1E
		Fig.1E: Number of Tg(dusp6:d2EGFP)+ parapineal cells at 32 hpf in mib-/- mutants versus Control; 2 experiments: gray shows Exp1, pink shows Exp2.
	CONFOCAL 2016-10-25		Control (n=36)	mib-/- (n=34)
		mib+_n=21	4	8
			3	12
		mib-/-_n=20	7	7
			3	3								Table Analyzed	dusp_mib--_32h_nb
			4	6								Column A	con
			2	12								vs	vs
			4	9								Column B	mib-/-
			5	5
			4	5								Unpaired t test with Welch's correction
			7	11								P value	< 0.0001
			5	13								P value summary	***
			5	6
			2	10
			2	5
			4	5
			6	7
			4	5
			6	8
			5	11
			6	4
			6	9
	CONFOCAL 2017-01-31		4	8
			6	10
			3	5
		duspGFP+_fix32h_mib+_n=15	3	7
			14	11
		sox_fix32h_mib-/-_n=14	7	5
			2	11
			2	13
			4	4
			4	2
			1	6
			1	3
			2	2
			4
			3
		mean	4.27778	7.29412
		sd	2.36173	3.22424

## Sheet: Fig.1F
		Fig.1E: Number of parapineal cells (assessed with Topro-3 nuclei staining) at 32 hpf in mib-/- mutants versus Control; 2 experiments: gray shows Exp1, pink shows Exp2.
	CONFOCAL 2016-10-25		Control (n=36)	mib-/- (n=34)
		mib+_n=21	21	23
			23	22
		mib-/-_n=20	21	21
			15	12
			12	26								Table Analyzed	topro_mib--_32h_nb
			16	28								Column A	con
			30	20								vs	vs
			16	25								Column B	mib-/-
			17	26
			18	24								Unpaired t test with Welch's correction
			18	24								P value	0.037
			20	19								P value summary	*
			10	20
			17	20
			19	9
			25	24
			22	16
			13	17
			20	22
			17	10
			17	35
	CONFOCAL 2017-01-31		27	34
			18	33
			19	18
		duspGFP+_fix32h_mib+_n=15	16	28
			32	31
		sox_fix32h_mib-/-_n=14	21	24
			18	26
			18	33
			22	15
			24	13
			25	28
			10	19
			19	18
			23
			21
		mean	19.4444	22.4412
		sd	4.84883	6.69324

## Sheet: Fig.1G
	Fig.1G:_Number of sox1a+ parapineal cells at 32 hpf in mib-/- mutants versus Control; 2 experiments: gray shows Exp1, pink shows Exp2.
	CONFOCAL2017-01-31	Control (n=30)	mib-/- (n=21)
	mib+_n=15	19	18
		11	17
	mib-/-_n=14	5	20
		5	5								Table Analyzed	sox1a_mib--_32h_nb
		23	21								Column A	con
		14	25								vs	vs
		8	17								Column B	mib-/-
		15	25
		9	21								Unpaired t test with Welch's correction
		23	7								P value	0.1867
		18	6								P value summary	ns
		3	16
		10	12
		11	6
		10	9
	CONFOCAL 2017-09-29	9	11
		15	11
	mib+_n=15	10	14
	mib--_n=7	8	14
		11	9
		7	8
		16
		16
		10
		13
		6
		14
		7
		13
		12
	mean	11.7	13.9048
	sd	4.97684	6.24424

## Sheet: Fig.1L
		Fig.1L: Mean position of sox1a+ parapineal cells at 32 hpf in mib-/- mutants versus Control; 2 experiments: gray shows Exp1, pink shows Exp2.
		CONFOCAL2017-01-31	Control (n=30)	mib-/- (n=21)
		mib+_n=15	-12.3492	-23.0981
			-7.14733	-18.1246
		mib-/-_n=14	-6.74837	-20.8665
			-7.926	-4.48272
			-30.3505	-2.66214
			-18.4218	-0.713323
			23.5959	-14.673									Table Analyzed	sox1a_mib--_32h_pos
			-44.9506	-14.075									Column A	con
			-13.0764	-7.33094									vs	vs
			-28.991	-0.0600667									Column B	mib-/-
			-30.0057	1.22531
			-18.2311	0.0931786									Unpaired t test with Welch's correction
			-26.0556	-0.231579									P value	0.0015
			-28.4565	-6.69994									P value summary	**
			-29.8918	8.31667
		CONFOCAL 2017-09-29	-18.1587	-20.5188
			-16.2223	-14.6338
		sox_fix32h_mib+_n=15	-20.4611	-22.4489
		sox_fix32h_mib--_n=7	-17.322	-20.7664
			-16.2889	-11.6883
			-18.9707	-19.6337
			-30.1371
			-23.3908
			-27.527
			-35.7359
			-16.1598
			-26.6498
			-20.8906
			-29.5778
			-14.8833
		mean	-20.3794	-10.1463
		sd	12.1026	9.58763

## Sheet: Fig.1M
		Fig.1M: Mean position of sox1a+ parapineal cells at 48 hpf in mib-/- mutants versus Control; 1 experiment.
		CONFOCAL 2017-09-26	Control (n=21)	mib-/- (n=18)
		mib+_n=21	-34	-23.8
			-43.98	36.79
		mib-/-_n=18	-29.55	-25.51
			-42.63	-13.86
			-39.24	10.64								Table Analyzed	sox_mib--_48h_pos
			-29.19	-45.35								Column A	con
			-38.02	0.24								vs	vs
			-32.94	42.81								Column B	mib-/-
			-34.95	1.32
			-42.38	-13.86								Unpaired t test with Welch's correction
			-39.3	18.89								P value	0.0003
			-35.17	-24.78								P value summary	***
			-41.41	-3.08
			-39.92	-33.09
			-37.75	-25.79
			-44.42	-33.16
			-35.06	-29.7
			-41.06	-33.43
			-37.8
			-35.09
			-35.11

## Sheet: Fig.1N
		Fig.1N: Mean position of gfi1ab+ parapineal cells at 48 hpf in mib-/- mutants versus Control; 3 experiments: gray shows Exp1, yellow shows Exp2,pink shows Exp3.
		CONFOCAL 2016-10-28	Control (n=40)	mib-/- (n=35)
			-31.24	-29.17
			-36.37	-28.21
		Control (++/+-)_n=23	-39.66	-30.34
			-36.27	6.5
		mib-/-_n=19	-31.28	25.76
			-38.4	-26.33
			-38.72	0.12									Table Analyzed	gfi_mib--_48h_pos
			-33.17	-15.18									Column A	con
			-35.32	15.26									vs	vs
			-38.82	27.79									Column B	mib-/-
			-37.56	10.87
			-38.96	20.21									Unpaired t test with Welch's correction
			-41.77	-38.52									P value	< 0.0001
			-33.91	2.51									P value summary	***
			-44.95	2.99
			-33.7	10.63
			-30.34	39.7
			-35.53	-33.39
			37.97	-34.83
			-39.31	-22.92
			-39.6	-24.7
			-36.74	0.38
			-42.83	13.64
	CONFOCAL 2017-08-23		-38.09	-26.69
		Control (++/+-)_n=8	-38.17	-27.17
			-44.87	-6.47
		mib-/-_n=9	-28	-11.64
			-33.79	-31.69
			-32.8	-23.29
			-41.05	18.54
			-44.52	-4.28
		gfi_mib+_fix48h_n=9	-36.5342	-33.92
	CONFOCAL 2017-12-04		-28.6428	-30.57
			-30.2225	-38.91
		gfi_mib-/-_fix48h_n=7	-32.5123	-1.1
			-37.3852
			-42.9163
			-26.8673
			-38.3145
			-32.5688

## Sheet: Fig.1O
		Fig.1O: Number of sox1a+ parapineal cells at 48 hpf in mib-/- mutants versus Control; 1 experiment.
		CONFOCAL 2017-09-26	Control (n=21)	mib-/- (n=18)
			17	22
			16	26
			15	21							Table Analyzed	sox_mib--_48h_nb
			18	22							Column A	con
			16	24							vs	vs
			17	19							Column B	mib-/-
			14	24
			16	24							Unpaired t test with Welch's correction
			15	23							P value	< 0.0001
			17	21							P value summary	***
			19	16
			18	23
			17	25
			15	28
			15	22
			16	20
			13	18
			15	17
			16
			15
			16
		mean	16	21.9444
		sd	1.41421	3.13373

## Sheet: Fig.1P
		Fig.1P: Number of gfi1ab+ parapineal cells at 48 hpf in mib-/- mutants versus Control; 3 experiments: gray shows Exp1, yellow shows Exp2,pink shows Exp3.
		CONFOCAL 2016-10-28	Control (n=40)	mib-/- (n=35)
			15	20
			16	25
		Control (++/+-)_n=23	15	30
			22	23							Table Analyzed	gfi_mib--_48h_nb
		mib-/-_n=19	20	24							Column A	con
			23	25							vs	vs
			19	17							Column B	mib-/-
			14	19
			17	25							Unpaired t test with Welch's correction
			14	16							P value	< 0.0001
			21	32							P value summary	***
			18	19
			18	18
			16	31
			21	19
			23	23
			16	26
			15	25
			13	28
			12	14
			16	17
			27	24
			14	27
	CONFOCAL 2017-08-23		20	16
		Control (++/+-)_n=8	16	17
			15	28
		mib-/-_n=9	16	12
			13	20
			17	20
			17	23
			11	31
		gfi_mib+_fix48h_n=9	12	23
	CONFOCAL 2017-12-04		18	23
			13	22
		gfi_mib-/-_fix48h_n=7	12	31
			18
			11
			15
			13
			23
		mean	16.625	22.6571
		sd	3.7532	5.20149

## Sheet: Fig.1Q
		Fig.1Q: Number of tbx2b+ parapineal cells at 48 hpf in mib-/- mutants versus Control; 2 experiments: gray shows Exp1, pink shows Exp2.
		CONFOCAL 2017-09-22	Control (n=39)	mib-/- (n=36)
			16	17
		Tbx2b_mib+_fix48h_n=18	16	17
			18	18
		Tbx2b_mib-/-_fix48h_n=17	14	13
			15	14							Table Analyzed	tbx2b_mib--_48h_nb
			16	16							Column A	con
			15	19							vs	vs
			17	11							Column B	mib-/-
			15	18
			21	16							Unpaired t test with Welch's correction
			18	20							P value	0.438
			14	10							P value summary	ns
			16	21
			18	22
			14	18
			14	14
			13	16
			16	18
		CONFOCAL 2017-12-04	20	19
			21	22
			18	23
		tbx2b_mib+_fix48h_n=21	15	15
		tbx2b_mib-/-_fix48h_n=19	14	18
			19	13
			23	20
			16	12
			20	15
			15	29
			13	25
			22	14
			21	12
			19	21
			17	8
			21	11
			22	9
			16	16
			18
			15
			27
		mean	17.3846	16.6667
		sd	3.17569	4.59814
