# Supplementary material for: Notch signaling restricts FGF pathway activation in parapineal cells to promote their collective migration
Source: eLife. 2019 Sep 9;8:e46275. doi: 10.7554/eLife.46275 (PMC6733574; doi:10.7554/eLife.46275)
Supplement: Figure 2—source data 1. [file elife-46275-fig2-data1.xlsx]

## Sheet: Fig.2C
		Fig. 2C: Number of gfi1ab+ parapineal cells at 48h in DMSO versus LY411575 treated wild-type embryos (30 µM or 100 µM from 22 to 32 hpf); 2 experiments: gray shows Exp1, yellow shows Exp2
	CONFOCAL 2016-08-05		DMSO (n=47)	30µM LY (n=31)	100µM LY (n=32)
			13	15	14
		gfi_30µmDMSO22-32h_WT (n=14)	18	14	19
		30uM LY_wt (n=22)	13	22	16
			17	20	28
			10	15	18
			22	17	15
			17	20	24
			18	15	24
			17	16	15
	CONFOCAL (2016-10-28)		14	19	16
		Gfi_100uM DMSO 22h-32h_fix 48h_WT, N=8	14	17	16
		Gfi_100uM LY 22h-32h_fix 48h_WT, N=9	13	18	15
			18	15	16
			19	17	16
			15	12	17
			19	17	23
			8	18	18
			17	16	16
			17	10	25			Table Analyzed	gfi_LY_wt_48h_nb				Table Analyzed	gfi_LY_wt_48h_nb
			18	9	19			Column A	DMSO				Column A	DMSO
			17	19	15			vs	vs				vs	vs
			15	17	18			Column B	30µM LY				Column C	100µM LY
		30µm DMSO22-32h _WT_n=9	16	16	18
	CONFOCAL 2017-06-26		15	14	15			Unpaired t test with Welch's correction					Unpaired t test with Welch's correction
		gfi_30um LY 22-32h_fix 48h_WT_n=9	11	15	17			P value	0.1186				P value	0.0003
			10	15	17			P value summary	ns				P value summary	***
			10	20	16
			17	16	15
			13	16	18
			15	18	23
			14	17	19
		gfi_100um DMSO 22-32h_fix 48h_WT_n=16	15		19
			17
	CONFOCAL (2017-08-23)		17
		gfi_100um LY 22-32h_fix 48h_WT_n=23	13
			17
			18
			15
			16
			18
			15
			16
			13
			14
			16
			15
			13
		mean	15.2766	16.2903	18.125
		sd	2.74814	2.78321	3.48036

## Sheet: Fig.2D
		Fig.2D: Mean position of gfi1ab+ parapineal cells at 48h in DMSO versus LY411575 treated wild-type embryos (30 µM or 100 µM from 22 to 32 hpf); 2 experiments: gray shows Exp1, yellow shows Exp2
	CONFOCAL 2016-08-05		DMSO (n=47)	30µM LY (n=31)	100µM LY (n=32)
			-31.85	-33.76	-32.56
		gfi_30µmDMSO22-32h_WT (n=14)	-43.84	-40.69	-37.35
		30uM LY_wt (n=22)	-31.26	-38.67	-42.13
			-34.83	-42.92	-38.33
			-21.77	-39.58	-41.42
			-31.84	-26.74	-35.4
			-31.53	-33.83	-40.68
			-41.7	-30.76	-41.98
			-34.13	-35.55	-40.46
	CONFOCAL (2016-10-28)		-33	-32.63	-35.8
		Gfi_100uM DMSO 22h-32h_fix 48h_WT, N=8	-30.75	-26.45	-47.58
		Gfi_100uM LY 22h-32h_fix 48h_WT, N=9	-43.67	-37.11	-47.58
			-28.8	-38.26	-36.76
			-37.36	-34.14	-46.1
			-47.63	-42.06	-37.17
			-44.48	-38.65	-38.79
			-39.43	-29.64	-44.55			Table Analyzed	gfi_LY_wt_48h_pos				Table Analyzed	gfi_LY_wt_48h_pos
			-53.37	-45.59	-30.16			Column A	DMSO				Column A	DMSO
			-43.75	-35	-40.93			vs	vs				vs	vs
			-36.07	-34.13	-40.66			Column B	30µM LY				Column C	100µM LY
			-48.4	-35.04	-34.5
			-28.46	-40.79	-36.08			Unpaired t test with Welch's correction					Unpaired t test with Welch's correction
		30µm DMSO22-32h _WT_n=9	-36.68	-38.62	-34.75			P value	0.9924				P value	0.806
	CONFOCAL 2017-06-26		-39.74	-46.9	-38.16			P value summary	ns				P value summary	ns
		gfi_30um LY 22-32h_fix 48h_WT_n=9	-35.05	-40.23	38.95
			-43.79	-47.31	-32.25
			-33.54	-41.91	-36.18
			-34.07	11.03	-35.09
			-33.98	-35.66	-44.47
			31.94	-33.71	-45.57
			-46.19	-39.12	-37.4
		gfi_100um DMSO 22-32h_fix 48h_WT_n=16	-38.52		-33.44
			-31.77
	CONFOCAL (2017-08-23)		-22.77
		gfi_100um LY 22-32h_fix 48h_WT_n=23	-37.91
			-38.1
			-34.09
			-40.07
			-34.99
			-34.09
			-43.64
			-36.58
			-44.31
			-41.6
			-41.74
			-39.85
			-26.53

## Sheet: Fig.2I
		Fig.2I: Number of gfi1ab+ parapineal cells at 48h in DMSO versus LY411575 treated embryos (30 µM from 22 to 32 hpf) that are heterozygotes for midbomb mutation (mib+/-) or wild-type (mib+/+);
		2 experiments: gray shows Exp1, yellow shows Exp2
	EXP(2016-09-27)		DMSO_mib+/+ (n=23)	DMSO_mib+/- (n=26)	LY_mib+/+ (n=25)	LY_mib+/- (n=34)
	mib+/+_GFI_DMSO 22-32h N=8		13	20	14	22
	mib+/-_GFI_DMSO 22-32h_ N=11		14	22	14	21
	mib+/+_GFI_LY 22-32h N=6		15	22	17	35
	mib+/-_GFI_LY 22-32h_ N=12		14	20	15	29
			17	19	10	33
			12	20	16	41
			13	21	20	28
			14	22	18	32
			15	22	19	36
			14	19	14	33
	CONFOCAL 2017-07-10		13	19	17	33
			19	17	17	22
	gfi_Dmso 22-32h_mib++_N=15		18	18	15	25
	gfi_Dmso 22-32h_mib+-_N=15		20	18	20	31
	gfi_LY 22-32h_mib++_N=19		16	19	21	24
	gfi_LY 22-32h_mib+-_N=22		16	17	17	21
			17	20	20	25
			14	22	17	24
			14	16	15	29
			15	21	19	24
			15	20	18	25
			15	19	20	31			Table Analyzed	gfi_LY22-32 mib_48h_nb				Table Analyzed	gfi_LY22-32 mib_48h_nb				Table Analyzed	gfi_LY22-32 mib_48h_nb				Table Analyzed	gfi_LY22-32 mib_48h_nb
			13	18	17	26			Column A	DMSO_mib+/+				Column A	DMSO_mib+/+				Column B	DMSO_mib+/-				Column C	LY_mib+/+
				18	14	23			vs	vs				vs	vs				vs	vs				vs	vs
				18	22	29			Column B	DMSO_mib+/-				Column C	LY_mib+/+				Column D	LY_mib+/-				Column D	LY_mib+/-
				20		30
						28			Unpaired t test with Welch's correction					Unpaired t test with Welch's correction					Unpaired t test with Welch's correction					Unpaired t test with Welch's correction
						25			P value	< 0.0001				P value	0.0065				P value	< 0.0001				P value	< 0.0001
						33			P value summary	***				P value summary	**				P value summary	***				P value summary	***
						35
						32
						27
						23
						28
		mean	15.0435	19.5	17.04	28.3235
		sd	2.03332	1.72627	2.77609	4.90343

## Sheet: Fig.2J
		Fig.2J: Mean position of gfi1ab+ parapineal cells at 48h in DMSO versus LY411575 treated embryos (30 µM from 22 to 32 hpf) that are heterozygotes for midbomb mutation (mib+/-) or wild-type (mib+/+);
		2 experiments: gray shows Exp1, yellow shows Exp2
		EXP(2016-09-27)		DMSO_mib+/+ (n=23)	DMSO_mib+/- (n=26)	LY_mib+/+ (n=25)	LY_mib+/- (n=34)
		mib+/+_GFI_DMSO 22-32h N=8		-29.97	-32.75	-26.27	-27.62
		mib+/-_GFI_DMSO 22-32h_ N=11		-33.96	-36.91	-31.33	-25.01
		mib+/+_GFI_LY 22-32h N=6		-37.3	-35.42	-30.06	-28.64
		mib+/-_GFI_LY 22-32h_ N=12		-32.14	-30.74	-28.2	-29.84
				-29.49	-36.75	-31.53	-29.92
				-30.47	-22.9	-32.88	-34.27
				-25.23	-32.83	-41.59	-27.47
				-37.66	-39.02	-26.93	-33.47
				-26.32	-32.89	-46.05	-35.34
				-31.75	-24.41	-35.44	-29.39
		CONFOCAL 2017-07-10		-24.87	19.63	-31.13	-34.91
				-23.25	-33.34	-38.2	-32.28
		gfi_Dmso 22-32h_mib++_N=15		-33.57	-32.71	-40.81	-32.56
		gfi_Dmso 22-32h_mib+-_N=15		-28.47	-26.57	-35.66	-37.16
		gfi_LY 22-32h_mib++_N=19		-32.25	-31.25	-41.35	-29.51
		gfi_LY 22-32h_mib+-_N=22		-39.77	-33.51	-32.14	-43.81
				-40.12	-34.19	-28.94	-36.91
				-30.09	-37.41	-41.9	-42.57
				-24.76	-30.61	-37.85	-38.81			Table Analyzed	gfi_LY22-32 mib_48h_pos				Table Analyzed	gfi_LY22-32 mib_48h_pos				Table Analyzed	gfi_LY22-32 mib_48h_pos				Table Analyzed	gfi_LY22-32 mib_48h_pos
				-32.81	-32.68	-32.46	-41.83			Column A	DMSO_mib+/+				Column A	DMSO_mib+/+				Column B	DMSO_mib+/-				Column C	LY_mib+/+
				-36.38	-37.04	-36.31	-28.43			vs	vs				vs	vs				vs	vs				vs	vs
				-32.57	-28.35	-37.11	-38.93			Column B	DMSO_mib+/-				Column C	LY_mib+/+				Column D	LY_mib+/-				Column D	LY_mib+/-
				-34.59	-38.82	-37.01	30.66
					-28.1	-29.95	-31.51			Unpaired t test with Welch's correction					Unpaired t test with Welch's correction					Unpaired t test with Welch's correction					Unpaired t test with Welch's correction
					-36.67	-30.39	-28.46			P value	0.7277				P value	0.0583				P value	0.6195				P value	0.3729
					-34.62		-38.5			P value summary	ns				P value summary	ns				P value summary	ns				P value summary	ns
							-28.02
							-41.63
							-40.52
							-34.06
							-27.56
							-35.86
							-45.28
							-39.56

## Sheet: Fig.2K
		Fig.2K: Number of Tg(dusp6:d2EGFP)+ parapineal cells at 32 hpf in DMSO versus LY411575 treated embryos (30 µM from 22 to 32 hpf) that are heterozygotes for midbomb mutation (mib+/-) or wild-type (mib+/+);
		3 experiments: gray shows Exp1, yellow shows Exp2, pink shows Exp3.
	CONFOCAL 2016-10-17			DMSO_mib+/+ (n=28)	DMSO_mib+/- (n=21)	LY_mib+/+ (n=23)	LY_mib+/- (n=29)
	mib++_30um DMSO22h-32h_fix32h_n=2			3	2	2	2
	mib+-_30um DMSO22h-32h_fix32h_n=1			2	5	5	6
	mib++_30um LY 22h-32h_fix32h_n=5			2	4	6	4
	mib+-_30um LY 22h-32h_fix32h_n=4			6	10	6	8
				3	3	3	8
				5	3	8	8
				3	8	7	5
				10	3	11	13
	CONFOCAl 2017-09-01			3	3	3	3
				4	4	3	7
	DMSO_mib+/+_n=16			6	9	9	6
	DMSO_mib+/-_n=13			6	5	7	4
	LY_mib +/+_n=12			5	4	8	6
	LY_mib +/-_n=16			4	7	2	4
				5	3	7	7
				5	4	4	6
				3	8	1	4
				2	8	11	2
	CONFOCAL 2017-01-31			2	3	5	5
				5	4	4	6
	DMSO_mib+/+_n=10			10	2	9	3			Table Analyzed	dusp_LY22-32 mib_32h_nb				Table Analyzed	dusp_LY22-32 mib_32h_nb				Table Analyzed	dusp_LY22-32 mib_32h_nb				Table Analyzed	dusp_LY22-32 mib_32h_nb
	DMSO_mib+/-_n=7			11		11	3			Column A	DMSO_mib+/+				Column A	DMSO_mib+/+				Column B	DMSO_mib+/-				Column C	LY_mib+/+
	LY_mib+/+_n=6			6		11	5			vs	vs				vs	vs				vs	vs				vs	vs
	LY_mib+/-_n=9			4			8			Column B	DMSO_mib+/-				Column C	LY_mib+/+				Column D	LY_mib+/-				Column D	LY_mib+/-
				5			4
				5			15			Unpaired t test with Welch's correction					Unpaired t test with Welch's correction					Unpaired t test with Welch's correction					Unpaired t test with Welch's correction
				4			12			P value	0.9596				P value	0.1078				P value	0.0816				P value	0.9188
				8			13			P value summary	ns				P value summary	ns				P value summary	ns				P value summary	ns
							6
			mean	4.89286	4.85714	6.21739	6.31034
			sd	2.42425	2.43487	3.176	3.3392

## Sheet: Fig.2L
		Fig.2L: Number of gfi1ab+ parapineal cells at 48h in DMSO versus LY411575 treated embryos (30 µM from 8 to 22 hpf) that are heterozygotes for midbomb mutation (mib+/-) or wild-type (mib+/+)
		2 experiments: gray shows Exp1, pink shows Exp2
			DMSO_mib+/+ (n=22)	DMSO_mib+/- (n=27)	LY_mib+/+ (n=19)	LY_mib+/- (n=27)
			19	24	13	16
	CONFOCAL 2017-12-04		15	15	13	11
			12	11	18	12
	gfi_30um Dmso 8-22h mib ++_fix48h_n=12		15	14	10	16
	gfi_30um Dmso 8-22h mib +-_fix48h_n=17		18	13	14	15
	gfi_30um LY 8-22h mib ++_fix48h_n=11		15	16	14	13
	gfi_30um LY 8-22h mib +-_fix48h_n=16		16	15	16	12
			11	9	15	10
			14	17	16	13
			15	12	10	11
			13	13	16	15
			16	16	10	13
			14	11	8	19
			15	15	15	15
	CONFOCAL 2018-06-21		13	11	16	12
			16	15	20	22
	gfi_Dmso 8-22_mib +/+_fix48h_n=10		13	11	13	12
	gfi_Dmso 8-22_mib +/-_fix48h_n=10		11	19	15	13
	gfi_LY 8-22_mib +/+_fix48h_n=8		18	12	11	14
	gfi_LY 8-22_mib +/-_fix48h_n=11		11	13		17
			13	12		9
			10	17		14			Table Analyzed	gfi_LY8-22h_nb				Table Analyzed	gfi_LY8-22h_nb				Table Analyzed	gfi_LY8-22h_nb				Table Analyzed	gfi_LY8-22h_nb
				15		13			Column A	DMSO_mib+/+				Column C	LY_mib+/+				Column A	DMSO_mib+/+				Column B	DMSO_mib+/-
				18		14			vs	vs				vs	vs				vs	vs				vs	vs
				16		14			Column B	DMSO_mib+/-				Column D	LY_mib+/-				Column C	LY_mib+/+				Column D	LY_mib+/-
				14		14
				11		13			Unpaired t test with Welch's correction					Unpaired t test with Welch's correction					Unpaired t test with Welch's correction					Unpaired t test with Welch's correction
									P value	0.9682				P value	0.9414				P value	0.6604				P value	0.5494
		mean	14.2273	14.2593	13.8421	13.7778			P value summary	ns				P value summary	ns				P value summary	ns				P value summary	ns
		sd	2.42864	3.15732	3.04162	2.69377

## Sheet: Fig.2M
		Fig.2M: Mean position of gfi1ab+ parapineal cells at 48h in DMSO versus LY411575 treated embryos (30 µM from 8 to 22 hpf) that are heterozygotes for midbomb mutation (mib+/-) or wild-type (mib+/+)
		2 experiments: gray shows Exp1, pink shows Exp2
				DMSO_mib+/+ (n=22)	DMSO_mib+/- (n=27)	LY_mib+/+ (n=19)	LY_mib+/- (n=27)
		CONFOCAL 2017-12-04		-38.13	-31.04	-31.29	-34.19
				-33.67	-32.72	-24.46	26.04
				-34.67	-30.31	29.3	37.17
		gfi_30um Dmso 8-22h mib ++_fix48h_n=12		-27.91	-33.61	38.05	26.37
		gfi_30um Dmso 8-22h mib +-_fix48h_n=17		-38.56	-23.88	-17.31	-31.57
		gfi_30um LY 8-22h mib ++_fix48h_n=11		-30.67	39.26	-31.41	25.57
		gfi_30um LY 8-22h mib +-_fix48h_n=16		-40.01	-26.85	25.11	33.96
				-29.52	-36.83	42.13	23.76
				-34.79	26.33	-35.26	-37.79
				34.51	-38.87	47.28	-26.01
				-35.11	-34.69	-34.23	-27.68
				-33.47	-33.42	-28.7	-17.86
				22.12	-38.8	-28.13	32.73
		CONFOCAL 2018-06-21		-42.73	-6.88	-11.37	-28.34
				-28.16	-39.97	34.01	-31.01
		gfi_Dmso 8-22_mib +/+_fix48h_n=10		-31.71	-36.63	20.56	39.9
		gfi_Dmso 8-22_mib +/-_fix48h_n=10		-46.31	-18.17	-37.35	43.55
		gfi_LY 8-22_mib +/+_fix48h_n=8		-35.65	-25.3	-32.84	-32.45
		gfi_LY 8-22_mib +/-_fix48h_n=11		-40.77	-39.25	-41.53	-47.97			Table Analyzed	gfi_LY8-22h_Abs_Pos				Table Analyzed	gfi_LY8-22h_Abs_Pos				Table Analyzed	gfi_LY8-22h_Abs_Pos				Table Analyzed	gfi_LY8-22h_Abs_Pos
				31.22	-40.13		-27			Column A	DMSO_mib+/+				Column C	LY_mib+/+				Column A	DMSO_mib+/+				Column B	DMSO_mib+/-
				-33.57	40.57		-36.15			vs	vs				vs	vs				vs	vs				vs	vs
				-29.62	-33.5		-38.68			Column B	DMSO_mib+/-				Column D	LY_mib+/-				Column C	LY_mib+/+				Column D	LY_mib+/-
					-35.79		31.48
					-28.83		24.89			Unpaired t test with Welch's correction					Unpaired t test with Welch's correction					Unpaired t test with Welch's correction					Unpaired t test with Welch's correction
					-30.99		-40.14			P value	0.2752				P value	0.7489				P value	0.1882				P value	0.8736
					-32.05		-32.58			P value summary	ns				P value summary	ns				P value summary	ns				P value summary	ns
					-33.75		-25.11

## Sheet: Fig.2N
		Fig.2N: Number of Tg(dusp6:d2EGFP)+ parapineal cells at 32 hpf in DMSO versus LY411575 treated embryos (30 µM from 8 to 22 hpf) that are heterozygotes for midbomb mutation (mib+/-) or wild-type (mib+/+);
		2 experiments: gray shows Exp1, pink shows Exp2.
				DMSO_mib+/+ (n=18)	DMSO_mib+/- (n=21)	LY_mib+/+ (n=19)	LY_mib+/- (n=26)
				5	3	15	7
	CONFOCAL 2017-08-28			8	11	0	4
				2	9	2	5
	Dmso 8-22h_mib +/+_fix32h_n=10			2	2	1	3
	Dmso 8-22h_mib +/-_fix32h_n=8			10	6	12	6
	LY 8-22h_mib +/+_fix32h_n=10			5	3	7	1
	LY 8-22h_mib +/-_fix32h_n=12			3	6	12	3
				1	1	3	11
				1	1	1	6
				2	0	3	6
				4	2	5	8
	CONFOCAL 2018-06-28			5	4	2	17
				2	3	8	6
	Dmso 8-22h_mib +/+_fix32h_n=8			7	2	7	7
	Dmso 8-22h_mib +/-_fix32h_n=13			10	3	0	0
	LY 8-22h_mib +/+_fix32h_n=9			3	3	0	2
	LY 8-22h_mib +/-_fix32h_n=14			1	6	2	6
				4	2	2	1
					0	3	1
					6		3
					0		1			Table Analyzed	dusp_LY8-22h_nb				Table Analyzed	dusp_LY8-22h_nb				Table Analyzed	dusp_LY8-22h_nb				Table Analyzed	dusp_LY8-22h_nb
							2			Column A	DMSO_mib+/+				Column C	LY_mib+/+				Column A	DMSO_mib+/+				Column B	DMSO_mib+/-
							3			vs	vs				vs	vs				vs	vs				vs	vs
							0			Column B	DMSO_mib+/-				Column D	LY_mib+/-				Column C	LY_mib+/+				Column D	LY_mib+/-
							0
							6			Unpaired t test with Welch's correction					Unpaired t test with Welch's correction					Unpaired t test with Welch's correction					Unpaired t test with Welch's correction
										P value	0.4665				P value	0.9686				P value	0.8061				P value	0.3427
			mean	4.16667	3.47619	4.47368	4.42308			P value summary	ns				P value summary	ns				P value summary	ns				P value summary	ns
			sd	2.91548	2.92607	4.50146	3.83847
