# Supplementary material for: Notch signaling restricts FGF pathway activation in parapineal cells to promote their collective migration
Source: eLife. 2019 Sep 9;8:e46275. doi: 10.7554/eLife.46275 (PMC6733574; doi:10.7554/eLife.46275)
Supplement: Figure 3—source data 1. [file elife-46275-fig3-data1.xlsx]

## Sheet: Fig.3G
		Fig.3G: Number of Tg(dusp6:d2EGFP)+ parapineal cells at 36 hpf in Controls (Con) or embryos expressing Notch Intra-cellular domain (NICD) after heat shock at 26 hpf; 2 Experiments: gray shows Exp1, yellow shows Exp2
			Con (n=16)	NICD (n=16)
			15	1
	Confocal (2017-03-28)		7	2
			2	3								Table Analyzed	dusp_hs26h_36h_nb_ExpI50 II40
		aGFP_GOF_hs26h_fix36h_myc-_n=9	2	3								Column A	Con
		aGFP_GOF_hs26h_fix36h_myc+_n=9	8	6								vs	vs
			3	0								Column B	NICD
			4	2
			1	5								Unpaired t test with Welch's correction
			8	3								P value	0.0137
	CONFOCAL (18/05/2017)		6	1								P value summary	*
		aGFP_GOF_hs26h_fix36h_myc-_n=7	5	1
		aGFP_GOF_hs26h_fix36h_myc+_n=7	2	2
			1	1
			8	0
			11	4
			4	6
		mean	5.4375	2.5
		sd	3.91525	1.93218

## Sheet: Fig.3H
		Fig.3H: Relative mean intensity of Tg(dusp6:d2EGFP)+ parapineal cells at 36 hpf in Controls (Con) or embryos expressing Notch Intra-cellular domain (NICD), after heat shock at 26 hpf; 2 Experiments: gray shows Exp1, yellow shows Exp2
			Con (n=16)	NICD (n=16)
			89.93	29.85
	Confocal (2017-03-28)		107.37	41.47
			49.32	32.24
		aGFP_GOF_hs26h_fix36h_myc-_n=9	54.36	42.09
		aGFP_GOF_hs26h_fix36h_myc+_n=9	76.08	58.92
			50.65	0
			66.74	43.18
			44.11	44.5
			51.41	43.38
	CONFOCAL (18/05/2017)		61.3	32.75
		aGFP_GOF_hs26h_fix36h_myc-_n=7	43.59	33.99
		aGFP_GOF_hs26h_fix36h_myc+_n=7	56.59	36.66
			40.94	0
			51.24	0
			69.21	45.68
			50.7	36.98
								Table Analyzed	dusp mean indensity_36h
		mean	60.2212	32.6056				Column A	Con
		sd	18.0674	17.5801				vs	vs
								Column B	NICD
								Unpaired t test with Welch's correction
								P value	0.0001
								P value summary	***

## Sheet: Fig.3I
		Fig.3I: Number of sox1a+ parapineal cells at 36 hpf in Controls (Con) or embryos expressing Notch Intra-cellular domain (NICD) after heat shock at 26 hpf; 2 Experiments: gray shows Exp1, pink shows Exp2.
			Con (n=12)	NICD (n=17)
	CONFOCAL2017-03-15		13	2
			15	0
		sox_hs26_36_myc- (n=6)	15	1
		sox_hs26_36_myc+ (n=7)	13	2
			13	0								Table Analyzed	sox_hs26h_36h_nb
			12	0								Column A	Con
			15	0								vs	vs
	CONFOCAL2017-04-12		14	0.86								Column B	NICD
		sox_hs26_36_myc- (n=6)	16	1
		sox_hs26_36_myc+ (n=10)	15	0.6								Unpaired t test with Welch's correction
			16	1								P value	< 0.0001
			14	1								P value summary	***
				0.5
				0
				1
				0.35
				0.36
		mean	14.25	0.686471
		sd	1.28806	0.641804

## Sheet: Fig.3J
		Fig.3J: Number of tbx2b+ parapineal cells at 36 hpf in Controls (Con) or embryos expressing Notch Intra-cellular domain (NICD) after heat shock at 26 hpf; 1 Experiment
	CONFOCAL 2017-07-12		Con (n=5)	NICD (n=6)
			14	16								Table Analyzed	tbx2b_hs26h_36h_nb_1exp
	Tbx2b_GOF_HS 26h_fix 36h_myc-_n=5		16	15								Column A	Con
	Tbx2b_GOF_HS 26h_fix 36h_myc+_n=6		13	14								vs	vs
			18	16								Column B	NICD
			17	14
				15								Unpaired t test with Welch's correction
												P value	0.5734
		mean	15.6	15								P value summary	ns
		sd	2.07364	0.894427

## Sheet: Fig.3K
		Fig.3K: Mean position of parapineal cells (Topro-3+) at 36 hpf in Controls (Con) or embryos expressing Notch Intra-cellular domain (NICD) after heat shock at 26 hpf; 2 Experiments: gray shows Exp1, yellow shows Exp2
			Con (n=16)	NICD (n=13)
	Confocal (2017-03-28)		-17.68	-8.42
			-29.09	-8.51
		aGFP_GOF_hs26h_fix36h_myc-_n=9	-17.31	-1.3
		aGFP_GOF_hs26h_fix36h_myc+_n=8	-22.49	-2.37
			-33.9	-5.05									Table Analyzed	topro for dusp_hs26h_36h_pos
			4.93	-9.91									Column A	Con
			-27.69	-3.76									vs	vs
			-20.26	-5.56									Column B	NICD
			-16.53	-11.26
			-18.77	-10.97									Unpaired t test with Welch's correction
	CONFOCAL (18/05/2017)		-20.05	-5.18									P value	0.0002
		aGFP_GOF_hs26h_fix36h_myc-_n=7	-26.01	-13.17									P value summary	***
		aGFP_GOF_hs26h_fix36h_myc+_n=7	-20.83	-27.25
			-20.63
			-22.96
			-19.13

## Sheet: Fig.3L
		Fig.3L: Mean position of tbx2b+ parapineal cells at 36 hpf in Controls (Con) or embryos expressing Notch Intra-cellular domain (NICD) after heat shock at 26 hpf; 1 Experiment
			Con (n=5)	NICD (n=6)
	CONFOCAL 2017-07-12		-15.18	-14.1
			-23.63	-3.85
	Tbx2b_GOF_HS 26h_fix 36h_myc-_n=5		-17.38	-8.87
	Tbx2b_GOF_HS 26h_fix 36h_myc+_n=6		-19.27	-9.2									Table Analyzed	tbx2b_hs26h_36h_pos_1exp
			-16.52	-10.46									Column A	Con
				-4.86									vs	vs
													Column B	NICD
		mean	-18.396	-8.55667
		sd	3.28074	3.75982									Unpaired t test with Welch's correction
													P value	0.0017
													P value summary	**

## Sheet: Fig.3S
		Fig.3S: Number of sox1a+ parapineal cells at 48 hpf in Controls (Con) or embryos expressing Notch Intra-cellular domain (NICD) after heat shock at 26 hpf; 2 Experiments: gray shows Exp1, pink shows Exp2.
			Con (n=17)	NICD (n=17)
	Confocal 2016-08-23		16	5
			17	10
			21	8								Table Analyzed	sox_hs26h_48h_nb
	sox1a_HS26h_fix48h_myc- (n=8)		12	2								Column A	Con
	sox1a_HS26h_fix48h_myc+ (n=8)		18	16								vs	vs
			16	19								Column B	NICD
			16	14
			21	5								Unpaired t test with Welch's correction
			15	0								P value	< 0.0001
	Confocal 4/14/2017		14	5								P value summary	***
	sox_hs26_48h_myc- (n=9)		18	2
	sox_hs26_48h_myc+ (n=9)		17	0
			16	0
			17	0
			18	3
			19	0
			16	3
		mean	16.8824	5.41176
		sd	2.2606	6.02141

## Sheet: Fig.3T
		Fig.3T: Number of gfi1ab+ parapineal cells at 48 hpf in Controls (Con) or embryos expressing Notch Intra-cellular domain (NICD) after heat shock at 26 hpf; 3 Experiments: gray shows Exp1, yellow shows Exp2, pink shows Exp3.
			Con (n=27)	NICD (n=25)
	CONFOCAL 2016-07-01		12	2
		Gfi_HS26h_fix48h_myc-_n=8	11	9
		Myc+_n=6	13	1
			13	2								Table Analyzed	gfi_hs26h_48h_nb
			14	2								Column A	Con
			14	4								vs	vs
			20	5								Column B	NICD
			10	8
			19	15								Unpaired t test with Welch's correction
			12	3								P value	< 0.0001
	CONFOCAL 2016-08-23		15	1								P value summary	***
		myc-_n=10	8	2
		myc+_n=10	13	2
			24	8
			14	0
			12	4
			18	0
			9	2
			15	0
			16	2
	CONFOCAL 2017-04-14		13	1
		Gfi_HS26h_fix48h_myc-_n=9	17	0
		Gfi_HS26h_fix48h_myc+_n=9	19	0
			18	0
			15	0
			15
			15
		mean	14.5926	2.92
		sd	3.55462	3.63914

## Sheet: Fig.3U
		Fig.3U: Number of tbx2b+ parapineal cells at 48 hpf in Controls (Con) or embryos expressing Notch Intra-cellular domain (NICD) after heat shock at 26 hpf; 2 Experiments: gray shows Exp1, yellow shows Exp2
			Con (n=17)	NICD (n=16)
	CONFOCAL 2017-09-26		15	17
			11	12
	Tbx2b_GOF_hs26h_fix56h_myc-_n=14		17	18
	Tbx2b_GOF_hs26h_fix56h_myc+_n=12		14	19								Table Analyzed	tbx2b_hs26h_48h_nb
			10	14								Column A	Con
			14	17								vs	vs
			18	16								Column B	NICD
			12	17
			19	17								Unpaired t test with Welch's correction
			18	15								P value	0.52
			17	16								P value summary	ns
			21	13
			17	12
			15	14
	CONFOCAL 2017-09-27		17	18
	Tbx2b_GOF_hs26h_fix48h_myc-_n=3		18	10
	Tbx2b_GOF_hs26h_fix48h_myc+_n=4		18
		mean	15.9412	15.3125
		sd	2.96797	2.57472

## Sheet: Fig.3V
		Fig.3V: Mean position of sox1a+ parapineal cells at 48 hpf in Controls (Con) or embryos expressing Notch Intra-cellular domain (NICD) after heat shock at 26 hpf; 2 Experiments: gray shows Exp1, pink shows Exp2.
		For n=5 NICD+ embryos, mean position cannot be shown as embryos display 0 sox1a+ parapineal (see Fig.3S)
			Con (n=17)	NICD (n=12)
			-41.41	-7.73
	Confocal 2016-08-23		-36.09	-19.62
			-34.87	-17.81
	sox1a_HS26h_fix48h_myc- (n=8)		-39.54	-25.66
	sox1a_HS26h_fix48h_myc+ (n=8)		-33.62	-10.66
			-42.68	-24.88
			-35.94	-21.55
			-37.37	-16.82
	Confocal 4/14/2017		-46.44	-4.86
			-24.1	-1.59
	sox_hs26_48h_myc- (n=9)		-35.41	-16.86
	sox_hs26_48h_myc+ (n=4)		-36.21	-29.29
			-42.37					Table Analyzed	sox_hs26h_48h_pos,
			-37.6					Column A	Con
			-27.25					vs	vs
			-6.87					Column B	NICD
			7.4
								Unpaired t test with Welch's correction
		mean	-32.3747	-16.4442				P value	0.0007
		sd	13.6351	8.65331				P value summary	***

[truncated: 2 more sheets: Fig.3W, Fig.3X]
