# Supplementary material for: Notch signaling restricts FGF pathway activation in parapineal cells to promote their collective migration
Source: eLife. 2019 Sep 9;8:e46275. doi: 10.7554/eLife.46275 (PMC6733574; doi:10.7554/eLife.46275)
Supplement: Figure 4—source data 1. [file elife-46275-fig4-data1.xlsx]

## Sheet: Fig.4E
	Fig.4EF: Number of gfi1ab+ parapineal cells @48h in SU5402 versus DMSO controls (Con) or mib-/- mutants (mib-/-); 3 Experiments: gray shows Exp1, pink shows Exp2, yellow shows Exp3
			Con_DMSO (n=32)	Con_SU5402 (n=31)	mb-/-_DMSO (n=31)	mib-/-_SU5402 (n=41)
			16	16	20	17
	CONFOCAL 2017-12-04		13	13	22	25
			15	13	26	12
		gfi_5µm Dmso_mib+_fix48h_n=13	18	19	17	19
		gfi_5µm SU_mib+_fix48h_n=8	12	13	17	18
		gfi_5µM Dmso_mib-/-_fix48h_n=6	14	15	30	24
		gfi_5µM SU_mib-/-_fix48h_n=9	20	15	17	4
			16	12	20	13
			17	15	19	15
			19	15	17	6
			17	17	16	32
			14	19	20	23
			15	13	17	16
			15	20	8	6
			13	16	15	32
	CONFOCAL 2017-12-14		16	14	10	27
		gfi_5µm Dmso 24-32h_mib+_fix52h_n=14	13	14	18	28
		gfi_5µm SU 24-32h_mib+_fix52h_n=19	13	21	16	13
		gfi_5µM Dmso 24-32h_mib--_fix52h_n=16	17	18	15	20			Table Analyzed	gfi_SU_mib--_nb				Table Analyzed	gfi_SU_mib--_nb				Table Analyzed	gfi_SU_mib--_nb				Table Analyzed	gfi_SU_mib--_nb
		gfi_5µM SU 24-32h_mib--_fix52h_n=21	19	19	20	29			Column A	Con_DMSO				Column C	mib-/-_DMSO				Column A	Con_DMSO				Column B	Con_SU5402
			14	14	15	14			vs	vs				vs	vs				vs	vs				vs	vs
			15	19	10	8			Column B	Con_SU5402				Column D	mib-/-_SU5402				Column C	mib-/-_DMSO				Column D	mib-/-_SU5402
			14	17	11	9
			17	13	19	20			Unpaired t test with Welch's correction					Unpaired t test with Welch's correction					Unpaired t test with Welch's correction					Unpaired t test with Welch's correction
			13	13	27	17			P value	0.8182				P value	0.6302				P value	0.0086				P value	0.0042
			14	17	17	20			P value summary	ns				P value summary	ns				P value summary	**				P value summary	**
			13	15	28	23
	CONFOCAL 2018-02-08		21	10	20	11
		gfi_5um Dmso_mib+_fix52h_n=5	17	12	19	12
		gfi_5um SU_mib+_fix52h_n=4	13	15	15	25
		gfi_5um Dmso_mib--_fix52h_n=9	15	13	26	26
		gfi_5um SU_mib--_fix52h_n=11	17			25
						16
						22
						26
						18
						16
						20
						30
						23
						19
		mean	15.4688	15.3226	18.2903	19
		sd	2.29985	2.70046	5.2166	7.23187

## Sheet: Fig.4F
	Fig.4F: Mean position of gfi1ab+ parapineal cells @48h in SU5402 versus DMSO controls (Con) or mib-/- mutants (mib-/-) ; 3 Experiments: gray shows Exp1, pink shows Exp2, yellow shows Exp3
			Con_DMSO (n=32)	Con_SU5402 (n=31)	mb-/-_DMSO (n=31)	mib-/-_SU5402 (n=41)
			-35.35	-30.53	2.2	-2.46
	CONFOCAL 2017-12-04		-27.92	-32.53	-10.27	-24.52
			-39.55	-29.03	-11.74	3.73
		gfi_5µm Dmso_mib+_fix48h_n=13	-20.81	-37.11	-26.8	-40.46
		gfi_5µm SU_mib+_fix48h_n=8	-42.15	-29.5	-33.22	-27.69
		gfi_5µM Dmso_mib-/-_fix48h_n=6	-31.83	-33.07	-7.16	-29.34
		gfi_5µM SU_mib-/-_fix48h_n=9	-31.88	-19.71	-27.01	3.54
			-37.19	-35.39	-39.34	-31.77
			-31.52	-32.77	1.17	-38.8
			-41.76	-33.42	-22.76	3.66
			-32.88	-34.03	-26.46	-0.96
			-32.02	-39.79	2.23	-28.19
			-26.81	-27.37	-12.09	17.63
			-28.02	-32.27	-34.03	23.48
			-31.92	-41.04	-3.83	-32.05
	CONFOCAL 2017-12-14		-31.5	-33.63	4.03	-30.14
		gfi_5µm Dmso 24-32h_mib+_fix52h_n=14	-35.36	-33.95	-20.07	-28.44
		gfi_5µm SU 24-32h_mib+_fix52h_n=19	-44.26	-39.15	-27.74	-16.17
		gfi_5µM Dmso 24-32h_mib--_fix52h_n=16	-26.36	-31.77	3.6	27.05				Table Analyzed	gfi_SU_mib--_pos_Abs				Table Analyzed	gfi_SU_mib--_Raw data_D-- VS SU--_Chi-square
		gfi_5µM SU 24-32h_mib--_fix52h_n=21	-32.24	-44.66	-40.26	4.65				Column C	DMSO_mib-/-
			-34.93	31.4	4.26	-20.55				vs	vs				Chi-square
			-27.5	-26	-19.25	-1.47				Column D	SU_mib-/-				Chi-square, df	8.554, 2
			-34.57	-36.09	6.48	-41.54									P value	0.0139
			-36.76	-34.12	-1.44	-9.16				Unpaired t test with Welch's correction					P value summary	*
			-38.46	-29	-2.91	-30.7				P value	0.0103
			-32.72	-29.79	-18.43	20.38				P value summary	*
			-33.03	-29.36	9.96	-23.7
	CONFOCAL 2018-02-08		-26.91	-34.55	-0.74	-31.49
		gfi_5um Dmso_mib+_fix52h_n=5	-29.24	-30.2	23.22	-24.43
		gfi_5um SU_mib+_fix52h_n=4	-30.5	-27.87	-29.76	-25.6
		gfi_5um Dmso_mib--_fix52h_n=9	-28.25	30.96	23.51	-22.3
		gfi_5um SU_mib--_fix52h_n=11	-27.92			-21.24
						-25.47
						-35.47
						-30.63
						43.49
						30.72
						-39.05
						-25.2
						23.04
						-30.01

## Sheet: Fig.4G
	Fig.4G: Number of Tg(dusp6:d2EGFP)+ parapineal cells at 32 in SU5402 versus DMSO controls (Con) or mib-/- mutants (mib-/-); 2 Experiments: gray shows Exp1, pink shows Exp2
			Con_DMSO (n=20)	Con_SU5402 (n=18)	mb-/-_DMSO (n=17)	mib-/-_SU5402 (n=21)
	CONFOCAL 2018-06-22		7	8	6	5
	Dmso_mib+ (n=9)		4	0	12	9
	SU_mib+ (n=7)		4	2	17	5
	Dmso_mib-/- (n=6)		0	3	5	14
	SU_mib-/- (n=7)		4	2	12	4
			2	0	13	1
			11	0	5	0
			5	17	15	12
			16	3	18	6
	CONFOCAL 2018-10-18		13	7	9	13
			7	3	10	13
	Dmso_Control (n=11)		14	13	15	9
	SU_Control (n=11)		1	6	17	8
	Dmso_mib-/- (n=11)		5	7	17	7
	SU_mib-/- (n=14)		6	10	7	11
			9	10	8	6
			7	4	8	8
			8	5		8
			5			18
			15			8
						2				Table Analyzed	aGFP_SU_mib--_ExpI37,II25				Table Analyzed	aGFP_SU_mib--_ExpI37,II25				Table Analyzed	aGFP_SU_mib--_ExpI37,II25				Table Analyzed	aGFP_SU_mib--_ExpI37,II25
										Column A	DMSO_Con				Column C	DMSO_mib-/-				Column A	DMSO_Con				Column B	SU5402_Con
										vs	vs				vs	vs				vs	vs				vs	vs
		mean	7.15	5.55556	11.4118	7.95238				Column B	SU5402_Con				Column D	SU5402_mib-/-				Column C	DMSO_mib-/-				Column D	SU5402_mib-/-
		sd	4.59147	4.70572	4.5285	4.49974
										Unpaired t test with Welch's correction					Unpaired t test with Welch's correction					Unpaired t test with Welch's correction					Unpaired t test with Welch's correction
										P value	0.2987				P value	0.0248				P value	0.0077				P value	0.1146
										P value summary	ns				P value summary	*				P value summary	**				P value summary	ns

## Sheet: Fig.4H
	Fig.4H: Number of gfi1ab+ parapineal cells at 48h in controls (Con) or rbpja/b morpholino injected embryos (rbpjMO) that carry (CA-FgfR+) or do not carry (CA-FgfR-) the Tg(hsp70:ca-fgfr1) transgene ; 4 independant experiments, gray shows Exp1, pink showsExp2, blue shows Exp3, yellow shows Exp4
			Con_CA-FgfR- (n=54)	Con_CA-FgfR+ (n=55)	rbpjMO_CA-FgfR- (n=67)	rbpjMO_CA-FgfR+ (n=73)
	CONFOCAL 2018-04-12		18	14	16	6
			13	11	4	2
		gfi_Ni_HSCA-_fix52h_n=25	16	15	7	23
		gfi_Ni_HSCA+_fix52h_n=24	11	14	7	19
		gfi_rbpjMo_HSCA-_fix52h_n=34	12	12	19	10
		gfi_rbpjMo_HSCA+_fix52h_n=32	15	15	13	2
			14	12	9	5
			13	13	19	15
			14	11	17	2
			13	14	14	21
			12	14	7	2
			14	11	11	17
			17	11	11	9
			15	10	15	22
			16	9	13	13
			17	16	12	16
			12	18	20	9
			14	10	4	4
			16	14	7	20
			12	10	13	10
			8	14	8	11
			11	18	7	9				Table Analyzed	gfi_HSCA_SuHMo_nb				Table Analyzed	gfi_HSCA_SuHMo_nb				Table Analyzed	gfi_HSCA_SuHMo_nb				Table Analyzed	gfi_HSCA_SuHMo_nb
			13	14	13	9				Column A	CA-FgfR-_Con				Column B	CA-FgfR+_Con				Column A	CA-FgfR-_Con				Column C	CA-FgfR-_rbpj MO
			15	15	5	13				vs	vs				vs	vs				vs	vs				vs	vs
			14	13	11	18				Column C	CA-FgfR-_rbpj MO				Column D	CA-FgfR+_rbpj MO				Column B	CA-FgfR+_Con				Column D	CA-FgfR+_rbpj MO
	CONFOCAL 2018-04-16		17	15	3	17
			13	16	7	3				Unpaired t test with Welch's correction					Unpaired t test with Welch's correction					Unpaired t test with Welch's correction					Unpaired t test with Welch's correction
		gfi_Ni_HSCA-_fix52h_n=12	14	9	7	13				P value	0.3598				P value	0.5598				P value	0.4849				P value	0.4106
		gfi_Ni_HSCA+_fix52h_n=12	12	18	8	8				P value summary	ns				P value summary	ns				P value summary	ns				P value summary	ns
		gfi_rbpj Mo_HSCA-_fix52h_n=12	11	15	13	19
		gfi_rbpj Mo_HSCA+_fix52h_n=12	18	12	18	12
			15	14	11	20
			19	16	11	26
			10	13	9	17
			15	11	14	17
			18	13	19	15
			15	15	15	15
	CONFOCAL 2018-04-26		17	18	16	18
			15	16	4	18
		gfi_Ni_HSCA-_52h_n=8	11	10	15	15
		gfi_Ni_HSCA+_52h_n=9	17	14	19	18
		gfi_rbpj Mo_HSCA-_52h_n=13	12	12	23	15
		gfi_rbpj Mo_HSCA+_52h_n=13	14	15	16	11
			15	13	10	17
			10	14	12	19
	CONFOCAL 2018-05-26		13	10	5	5
			12	13	14	15
		gfi_Ni_HSCA-_52h_n=9	16	14	24	10
		gfi_Ni_HSCA+_52h_n=10	18	14	18	13
		gfi_rbpj Mo_HSCA-_52h_n=8	11	12	14	12
		gfi_rbpj Mo_HSCA+_52h_n=16	8	14	11	19
			9	15	24	21
			8	16	18	17
			17	12	17	14
				13	15	9
					17	18
					20	15
					17	14
					14	3
					21	14
					13	15
					14	7
					18	11
					14	26
					14	27
					7	33
					18	5
						19
						17
						9
						13
						18
						18
		mean	13.7963	13.4545	13.1194	13.9315
		sd	2.77713	2.28374	5.16844	6.44707

## Sheet: Fig.4I
	Fig.4I: Mean position of gfi1ab+ parapineal cells at 48h in controls (Con) or rbpja/b morpholino injected embryos (rbpjMO) that carry (CA-FgfR+) or do not carry (CA-FgfR-) the Tg(hsp70:ca-fgfr1) transgene; 4 independant experiments, gray shows Exp1, pink showsExp2, blue shows Exp3, yellow shows Exp4
			Con_CA-FgfR- (n=54)	Con_CA-FgfR+ (n=55)	rbpjMO_CA-FgfR- (n=67)	rbpjMO_CA-FgfR+ (n=73)
	CONFOCAL 2018-04-12		-32.24	-16.24	-26.14	-17.35
			-25.94	-23.77	-46.78	7.93
		gfi_Ni_HSCA-_fix52h_n=25	-37.99	-24.74	18.76	-18.92
		gfi_Ni_HSCA+_fix52h_n=24	-36.43	-26.16	32.17	-12.84
		gfi_rbpjMo_HSCA-_fix52h_n=34	-27.49	-25.84	18.86	12.76
		gfi_rbpjMo_HSCA+_fix52h_n=32	-38.57	-38.16	32.55	26.38
			-28.79	-25.7	-36.26	-6.8
			-18.91	4.18	30.89	-8.6
			-22.13	-33.79	11.64	26.31
			-28.48	-24.86	-36.04	-30.79
			-35.69	-33.67	-40.22	24.51
			-31.59	-29.03	-32.24	-25.82
			-33.96	-24.11	20.18	-18.28
			-22.51	-27.17	-21.91	5.26
			32.12	-18.77	-32	-25.75
			-29.4	-25.02	-36.58	15.51
			-28.66	-35.72	34.5	-16.1
			-31.16	-31.8	18.92	-28.29
			-28.66	-26.06	-26.83	-24.66
			-37.15	-33.88	-29.74	-3.58
			-31.28	-29.11	-41.18	-4.59			Table Analyzed	gfi_HSCA_rbpj MO_pos Absolut				Table Analyzed	gfi_HSCA_rbpjMO_pos Absolut				Table Analyzed	gfi_HSCA_rbpjMO_pos Absolut				Table Analyzed	gfi_HSCA_rbpjMO_pos Absolut
			-20.69	-0.91	-30.97	16.15			Column A	Con_HSCA-				Column C	rbpj MO_HSCA-				Column A	Con_HSCA-				Column B	Con_HSCA+
			-32.48	-27.98	-21.44	-11.02			vs	vs				vs	vs				vs	vs				vs	vs
			32.85	-41.87	-30.76	-22.51			Column B	Con_HSCA+				Column D	rbpj MO_HSCA+				Column C	rbpj MO_HSCA-				Column D	rbpj MO_HSCA+
			-35.22	-24.84	-3.75	-23.97
	CONFOCAL 2018-04-16		-28.95	3.8	-27.68	22.01			Unpaired t test with Welch's correction					Unpaired t test with Welch's correction					Unpaired t test with Welch's correction					Unpaired t test with Welch's correction
			-31.64	-14.35	-25.6	21.24			P value	0.0011				P value	< 0.0001				P value	0.0034				P value	0.0007
		gfi_Ni_HSCA-_fix52h_n=12	-31.83	-18	-7.78	-2.08			P value summary	**				P value summary	***				P value summary	**				P value summary	***
		gfi_Ni_HSCA+_fix52h_n=12	-23.05	-31.14	-29.79	19.07
		gfi_rbpj Mo_HSCA-_fix52h_n=12	-34.53	-34.66	-33.1	-27.54
		gfi_rbpj Mo_HSCA+_fix52h_n=12	-35.2	-28.64	-31.4	7.3
			-33.61	-27.28	36.76	22.74
			30.07	-31.9	-31.49	-27.2			Table Analyzed	gfi_HSCA_SuH_pos_rbpj HS- VS HS+
			-17.36	-36	-27.26	-33.73
			-36.25	-30.26	-24.59	-4.44			Chi-square
			-31.16	-32.13	-35.26	-15.61			Chi-square, df	7.525, 2
			-23.45	-25.65	-30.97	-14.95			P value	0.0232
	CONFOCAL 2018-04-26		-35.3	-34.86	-21.96	-31.1			P value summary	*
			-36.69	-30.53	22.71	13.7
		gfi_Ni_HSCA-_52h_n=8	-44.43	-30.22	-27.78	29.75
		gfi_Ni_HSCA+_52h_n=9	-25.1	-28.03	-30.33	-11.77
		gfi_rbpj Mo_HSCA-_52h_n=13	-35.97	-21.76	-25.67	-24.43
		gfi_rbpj Mo_HSCA+_52h_n=13	-37.4	-34.82	-27.94	-15.28
			-35.06	-31.03	-16.87	7.22
			-30.53	-28.01	-24.5	-36.95
	CONFOCAL 2018-05-26		-41.87	-26.8	28.57	-35.38
			-29.06	-27.69	-24.19	-28.9
		gfi_Ni_HSCA-_52h_n=9	-29.99	29.35	-38.79	24.39
		gfi_Ni_HSCA+_52h_n=10	-42.95	-20.16	-26.18	-34.02
		gfi_rbpj Mo_HSCA-_52h_n=8	-22.25	-22.63	-28.68	-25.37
		gfi_rbpj Mo_HSCA+_52h_n=16	-30.4	-30.22	8.78	-29.44
			-31.15	-18.84	-33.1	-24.87
			-39.05	42.21	-34.62	-36.39
			-31.02	-28.98	19.05	37.55
				-21.37	-27.73	-29.75
					33.67	24.53
					-37.64	-21.29
					5.95	-27.27
					-30.52	13.7
					-34.78	-30.61
					-28.19	-33.19
					29.37	-18.14
					31.2	-16.74
					25.72	-27.3
					-19.7	-26.98
					-22.16	-5.9
					-26.15	-24.74
						-29.73
						-26.11
						-41.65
						-28.48
						-15.62
						20.69
